# Supplementary material for: An Analytical Method for the Biomonitoring of Mercury in Bees and Beehive Products by Cold Vapor Atomic Fluorescence Spectrometry
Source: Molecules. 2021 Aug 12;26(16):4878. doi: 10.3390/molecules26164878 (PMC8399589; doi:10.3390/molecules26164878)
Supplement: Supplementary file 1 [file molecules-26-04878-s001.zip]

Archive with 1 entries (1 files):
- molecules-1233766-supplementary.pdf
